# Supplementary material for: Variation of Gene Expression Associated with Colonisation of an Anthropized Environment: Comparison between African and European Populations of Drosophila simulans
Source: PLoS One. 2013 Nov 18;8(11):e79750. doi: 10.1371/journal.pone.0079750 (PMC3832527; doi:10.1371/journal.pone.0079750)
Supplement: Table S1 — List of differentially expressed genes. Columns in order: Flybase Identifier, Expression levels for the four replicates, p-value, FDR corrected p-value, mean expression level, dispersion index . (XLS) [file pone.0079750.s001.xls]

## Sheet: Feuille1
Flybase ID	Gotheron Cornmeal	Gotheron Natural	Mayotte Cornmeal	Mayotte Natural	Pvalue	PvalueCorr	MeanExprLevel	DispLoc
FBgn0000047	1919.807	7355.315	1349.864	1130.756	0	0	2938.936	45.984
FBgn0010038	2310.654	1809.926	429.502	263.778	0	0	1203.465	18.543
FBgn0010041	740.179	2114.902	58.29	256.99	0	0	792.59	12.624
FBgn0013704	165.047	61.793	780.262	1332.469	0	0	584.893	9.698
FBgn0013772	1696.032	973.732	205.548	117.343	0	0	748.164	11.995
FBgn0015714	1206.967	871.077	227.023	229.836	0	0	633.726	10.383
FBgn0020906	897.125	469.425	3184.453	2029.736	0	0	1645.184	25.147
FBgn0025454	13970.243	8473.563	1240.443	887.343	0	0	6142.898	106.349
FBgn0033065	10307.826	8726.713	1033.873	926.134	0	0	5248.636	88.331
FBgn0033204	1338.6	1671.391	265.882	209.471	0	0	871.336	13.743
FBgn0033980	1847.916	951.806	402.914	383.06	0	0	896.424	14.101
FBgn0034335	1259.62	770.414	264.86	225.957	0	0	630.213	10.334
FBgn0036767	229.85	106.642	231.113	1098.753	0	0	416.59	7.342
FBgn0036806	702.714	656.796	176.914	134.798	0	0	417.806	7.359
FBgn0037167	267.315	1036.521	127.828	140.617	0	0	393.07	7.012
FBgn0037389	563.994	277.07	91.014	62.065	0	0	248.536	4.966
FBgn0037936	3111.586	1638.501	808.896	574.106	0	0	1533.272	23.45
FBgn0037974	752.33	2092.976	279.176	520.768	0	0	911.313	14.314
FBgn0037975	1077.36	2298.287	387.575	592.532	0	0	1088.938	16.872
FBgn0039471	951.803	954.796	3878.815	3933.401	0	0	2429.704	37.521
FBgn0039685	1522.885	531.217	4718.389	13301.411	0	0	5018.476	83.834
FBgn0044812	826.246	167.438	43.973	44.61	0	0	270.567	5.281
FBgn0050489	944.715	829.217	102.262	65.945	0	0	485.535	8.307
FBgn0053503	1277.846	606.963	81.81	31.033	0	0	499.413	8.502
FBgn0068665	3567.237	3260.059	426.434	331.662	0	0	1896.348	29.019
FBgn0187025	5753.347	10911.381	2142.398	1665.101	0	0	5118.057	85.772
FBgn0190323	510.329	809.284	2258.977	2731.851	0	0	1577.61	24.12
FBgn0190790	150.871	404.642	881.502	1372.229	0	0	702.311	11.348
FBgn0191711	231.875	234.214	1657.674	1803.778	0	0	981.886	15.326
FBgn0193034	285.541	187.371	932.634	1015.353	0	0	605.225	9.983
FBgn0193803	818.146	1578.702	265.882	245.353	0	0	727.021	11.696
FBgn0196598	282.503	205.311	878.434	962.015	0	0	582.066	9.659
FBgn0010425	772.581	591.017	2307.041	2205.265	2.22044604925031e-16	9.60374636958607e-14	1468.976	22.482
FBgn0033696	308.83	151.492	15.339	17.456	2.22044604925031e-16	9.33697563709757e-14	123.279	3.11
FBgn0039315	502.228	308.963	80.787	94.068	2.22044604925031e-16	9.08462494420304e-14	246.512	4.937
FBgn0040733	4364.119	7933.375	1548.253	1956.033	2.22044604925031e-16	8.84555586672401e-14	3950.445	63.755
FBgn0183167	143.783	95.679	429.502	585.743	2.22044604925031e-16	8.61874674193621e-14	313.677	5.894
FBgn0034711	1561.362	1820.889	619.71	404.395	4.44089209850063e-16	1.68065561467756e-13	1101.589	17.056
FBgn0032660	1348.725	297.003	268.95	198.804	8.88178419700125e-16	3.27932802863915e-13	528.371	8.907
FBgn0034471	4374.244	3018.869	979.674	1291.738	8.88178419700125e-16	3.20124878986202e-13	2416.131	37.3
FBgn0260406	16.201	22.923	185.095	180.378	1.33226762955019e-15	4.69020171537924e-13	101.149	2.761
FBgn0051789	10.126	9.967	400.869	202.683	2.88657986402541e-15	9.93114681400378e-13	155.911	3.609
FBgn0034052	125.557	71.759	255.656	531.436	5.10702591327572e-15	1.71800351722595e-12	246.102	4.931
FBgn0031689	1511.747	1248.809	502.109	383.06	7.105427357601e-15	2.33830346389922e-12	911.431	14.315
FBgn0039313	1465.169	759.451	3532.145	3230.315	1.02140518265514e-14	3.28979396915608e-12	2246.77	34.562
FBgn0038819	101.256	205.311	15.339	15.516	1.28785870856518e-14	4.06158440213744e-12	84.356	2.488
FBgn0186560	103.281	113.619	446.887	369.484	1.62092561595273e-14	5.00766774985559e-12	258.318	5.106
FBgn0191582	479.952	781.378	221.91	152.254	1.64313007644523e-14	4.97474061944558e-12	408.873	7.234
FBgn0013696	538.68	616.93	158.507	181.348	2.19824158875781e-14	6.52489826874818e-12	373.866	6.743
FBgn0040259	1000.406	592.013	323.149	178.438	3.21964677141295e-14	9.37288708185563e-12	523.502	8.839
FBgn0190777	2366.345	2270.381	816.054	764.181	3.44169137633799e-14	9.83024982169895e-12	1554.24	23.766
FBgn0038731	198.461	244.181	57.267	36.851	4.9515946898282e-14	1.38809704471517e-11	134.19	3.278
FBgn0040256	9167.687	6469.289	2988.109	2033.615	5.41788836017076e-14	1.49119989084118e-11	5164.675	86.684
FBgn0032699	623.735	1658.434	306.787	455.793	5.92859095149834e-14	1.60262517542468e-11	761.187	12.179
FBgn0028519	182.26	268.1	54.199	44.61	7.03881397612349e-14	1.86936080650101e-11	137.292	3.326
FBgn0013689	1003.444	1143.164	3200.815	2986.902	7.66053886991358e-14	1.99940064504744e-11	2083.581	31.961
FBgn0191376	700.689	864.1	257.701	248.262	8.63753513158372e-14	2.21618655630363e-11	517.688	8.757
FBgn0014469	2863.51	1700.294	944.905	647.809	8.92619311798626e-14	2.25207852366793e-11	1539.129	23.538
FBgn0040251	93.155	190.361	13.294	29.093	1.50324197534246e-13	3.73050442995642e-11	81.476	2.441
FBgn0053301	1145.202	965.759	395.756	328.753	2.08721928629529e-13	5.09618154128035e-11	708.867	11.44
FBgn0047000	141.758	111.625	343.602	512.04	2.16937579011756e-13	5.21270011282533e-11	277.256	5.377
FBgn0196965	418.186	331.886	107.376	107.645	2.38031816479634e-13	5.63019630916983e-11	241.273	4.861
FBgn0040735	2632.647	1796.969	686.181	908.678	3.15303338993544e-13	7.34317222412966e-11	1506.119	23.04
FBgn0032048	2760.229	2511.571	1019.557	892.191	4.15667500419659e-13	9.53390094144362e-11	1795.887	27.46
FBgn0030827	353.382	215.278	758.787	891.222	6.33049168641264e-13	1.43031318132708e-10	554.667	9.275
FBgn0034605	455.65	562.114	183.05	144.496	8.11350986396064e-13	1.80621047530347e-10	336.328	6.214
FBgn0051272	501.216	584.04	212.706	142.557	9.42579347906758e-13	2.06793712588587e-10	360.13	6.55
FBgn0027532	607.534	587.03	175.891	231.776	2.13384865332955e-12	4.61460013058611e-10	400.558	7.118
FBgn0037153	172.135	133.552	32.724	32.972	3.05289127311426e-12	6.50910818202868e-10	92.846	2.627
FBgn0035199	57.716	57.806	236.226	200.743	3.41104922085833e-12	7.17173098685464e-10	138.123	3.339
FBgn0033890	16.201	10.963	101.24	104.736	3.85114162781974e-12	7.98610711807332e-10	58.285	2.044
FBgn0196097	92.143	114.615	320.081	347.179	4.69846384021366e-12	9.61153319096681e-10	218.505	4.532
FBgn0190945	102.268	108.635	14.317	17.456	5.6878945997596e-12	1.14804464601548e-09	60.669	2.086
FBgn0035476	896.113	1429.204	334.398	551.801	8.01847477305273e-12	1.59715356729569e-09	802.879	12.77
FBgn0187043	189.348	141.525	46.018	33.942	8.62110383081927e-12	1.69488662066159e-09	102.708	2.786
FBgn0010053	3123.737	2437.819	1409.177	770	9.67492752579346e-12	1.87768016519822e-09	1935.183	29.626
FBgn0033188	2687.325	5939.068	1630.063	1717.469	1.14277476370717e-11	2.18978789531634e-09	2993.481	46.91
FBgn0186428	90.118	59.799	246.452	260.869	1.15296661107323e-11	2.18170106980331e-09	164.31	3.735
FBgn0085421	350.345	348.829	119.647	110.554	1.81274995014746e-11	3.38782824016448e-09	232.344	4.733
FBgn0038143	1892.468	1664.414	815.032	602.229	2.12552198064486e-11	3.92392094426853e-09	1243.536	19.131
FBgn0031925	601.459	314.943	1017.511	1322.771	2.21469509398275e-11	4.03928365454349e-09	814.171	12.93
FBgn0029856	18.226	29.9	128.851	107.645	2.2815083156047e-11	4.11160391447904e-09	71.155	2.267
FBgn0033981	699.677	463.445	208.615	216.259	2.34845476398959e-11	4.18245979026758e-09	396.999	7.068
FBgn0036343	29.364	36.876	136.009	145.466	2.74653633169919e-11	4.83454267317004e-09	86.929	2.531
FBgn0039319	160.996	100.662	33.747	27.154	4.78199702058646e-11	8.32067481582044e-09	80.64	2.427
FBgn0038394	220.737	21.926	31.701	22.305	5.40572031582087e-11	9.29906751601095e-09	74.167	2.318
FBgn0035529	3020.456	3038.802	1320.208	1160.819	6.00988148136139e-11	1.02222006589718e-08	2135.071	32.778
FBgn0010043	170.11	99.666	29.656	35.882	6.80218104065489e-11	1.14412685103815e-08	83.828	2.48
FBgn0037782	394.897	230.227	659.593	930.982	8.04756261629791e-11	1.33872530643426e-08	553.925	9.265
FBgn0063493	1280.884	831.21	407.005	447.066	9.65207913594668e-11	1.58818667347784e-08	741.541	11.901
FBgn0035904	463.751	405.639	172.824	145.466	1.12677422947627e-10	1.83409766514105e-08	296.92	5.657
FBgn0188828	106.318	88.702	24.543	13.577	1.13205667062743e-10	1.82309296595299e-08	58.285	2.044
FBgn0010039	724.991	746.495	304.742	275.416	1.1930278986938e-10	1.90105856109755e-08	512.911	8.69
FBgn0038347	1412.516	2021.217	679.023	749.635	1.21487708781842e-10	1.91570930785367e-08	1215.598	18.721
FBgn0187829	1.013	6.977	112.489	90.189	1.26453514326386e-10	1.97345701017817e-08	52.667	1.943
FBgn0259748	460.713	281.057	1006.262	826.247	1.48438372704618e-10	2.2929184551046e-08	643.57	10.521
FBgn0189943	12.151	13.953	77.719	85.34	1.56663571004856e-10	2.39552842209243e-08	47.291	1.845
FBgn0183428	148.846	187.371	42.95	54.307	2.1194779264988e-10	3.17669869815236e-08	108.369	2.876
FBgn0039189	124.544	90.696	15.339	33.942	2.58857824064762e-10	3.84175464773762e-08	66.13	2.181
FBgn0023197	1471.245	901.973	3481.014	2082.103	2.92299073834101e-10	4.29594502883556e-08	1984.084	30.392
FBgn0033978	2158.771	1587.672	821.167	777.758	3.07177394631708e-10	4.47120326916807e-08	1336.342	20.502
FBgn0063497	2640.748	1905.605	993.991	956.197	3.48655104787099e-10	5.02661045358772e-08	1624.135	24.827
FBgn0194685	26.326	81.726	182.027	172.62	4.00685484791552e-10	5.72224232903256e-08	115.675	2.991
FBgn0184668	166.059	121.592	56.244	24.244	4.18324930251401e-10	5.91832036836048e-08	92.035	2.614
FBgn0044809	92.143	65.779	12.271	15.516	4.21012336104809e-10	5.90118957773574e-08	46.427	1.829
FBgn0038680	1062.172	845.164	463.249	343.3	6.6102012752367e-10	9.18029604628745e-08	678.471	11.012
FBgn0188057	52.653	52.823	186.118	156.134	6.74451605675586e-10	9.28168036974274e-08	111.932	2.933
FBgn0037323	277.441	195.344	489.837	678.841	7.07785163811536e-10	9.65265928808922e-08	410.366	7.255
FBgn0038214	108.344	54.816	19.43	12.607	7.45314254757545e-10	1.00737207040355e-07	48.799	1.872
FBgn0034756	63.791	138.535	19.43	29.093	8.6307627711335e-10	1.15621669760548e-07	62.712	2.121
FBgn0194847	97.205	29.9	9.204	6.788	8.85425510688265e-10	1.17575187550868e-07	35.774	1.625
FBgn0196136	61.766	171.425	311.9	310.327	1.45286183084181e-09	1.91247151263333e-07	213.855	4.465
FBgn0036831	124.544	125.579	283.267	376.272	1.46965639657992e-09	1.9179015975368e-07	227.416	4.661
FBgn0033729	68.854	109.632	1.023	4.849	1.63412283704645e-09	2.11430354762471e-07	46.089	1.822
FBgn0002577	93.155	46.843	16.362	8.728	1.67647429272222e-09	2.15071761383296e-07	41.272	1.732
FBgn0053290	361.483	193.351	715.837	598.35	1.94503413375458e-09	2.47427955603166e-07	467.255	8.052
FBgn0010357	6039.9	2860.4	12127.304	9435.895	2.20442020193445e-09	2.78087608474031e-07	7615.875	137.861
FBgn0034010	10.126	8.97	48.063	75.642	2.45991094161013e-09	3.07753155653671e-07	35.7	1.624
FBgn0188811	242.001	1579.698	1970.597	2071.436	2.48473930319904e-09	3.0831134075268e-07	1465.933	22.436
FBgn0053192	136.695	279.063	25.566	120.252	3.0831814878951e-09	3.79456921656553e-07	140.394	3.373
FBgn0188975	772.581	511.284	1706.76	1133.665	3.70828612261676e-09	4.52709962291713e-07	1031.073	16.035
FBgn0034405	4204.135	3040.795	1794.706	1485.693	3.81205000898888e-09	4.61654504288589e-07	2631.332	40.832
FBgn0030828	1954.234	1223.893	3285.692	3721.02	3.92740129306901e-09	4.71849212495863e-07	2546.21	39.427
FBgn0194618	8.1	8.97	29.656	85.34	4.38342917519208e-09	5.22490951606753e-07	33.017	1.57
FBgn0036122	205.549	285.043	94.081	88.249	4.64554661405714e-09	5.49408473778101e-07	168.231	3.793
FBgn0003138	1673.756	621.913	529.719	509.131	5.37481792406425e-09	6.30728633600655e-07	833.63	13.206
FBgn0035176	812.07	789.351	283.267	425.73	5.5158191347715e-09	6.42295923555162e-07	577.605	9.596
FBgn0001285	89.105	107.639	207.593	310.327	6.00618244028794e-09	6.94057937260144e-07	178.666	3.948
FBgn0260474	132.645	85.712	29.656	32.972	6.37320263230379e-09	7.30890465513748e-07	70.246	2.251
FBgn0043400	1678.819	1193.993	2780.516	3442.695	6.92850132821832e-09	7.88598895538112e-07	2274.006	35
FBgn0035620	99.231	68.769	204.525	243.413	1.0073260892085e-08	1.13797778645062e-06	153.984	3.58
FBgn0063495	515.391	406.635	204.525	189.106	1.06908357722091e-08	1.19879905125705e-06	328.914	6.11
FBgn0189283	23.289	18.936	99.195	66.914	1.0849277032321e-08	1.20762026261231e-06	52.084	1.932
FBgn0035868	407.048	343.846	161.575	151.285	1.21742258496482e-08	1.34520752490493e-06	265.938	5.215
FBgn0031775	59.741	56.809	210.661	120.252	1.5273397879767e-08	1.6754253413327e-06	111.866	2.931
FBgn0035667	194.411	248.167	515.403	496.524	1.61261988207428e-08	1.75624746581586e-06	363.626	6.599
FBgn0188257	11.138	10.963	46.018	69.824	1.67097617964629e-08	1.80680267196325e-06	34.486	1.6
FBgn0054053	464.763	194.348	700.498	741.877	2.2116061426658e-08	2.37441799912588e-06	525.371	8.865
FBgn0191641	766.505	490.354	1232.262	1418.778	2.41039781467833e-08	2.56961986750709e-06	976.975	15.255
FBgn0190661	40.502	56.809	85.9	197.834	2.42685838092171e-08	2.56907567625125e-06	95.261	2.666
FBgn0036766	1206.967	961.772	1600.407	2926.776	2.52912062403965e-08	2.65873805602168e-06	1673.981	25.587
FBgn0039472	2.025	1.993	183.05	197.834	2.98762536932173e-08	3.11908088557189e-06	96.225	2.682
FBgn0054040	1346.7	1069.411	640.163	509.131	3.09157117683867e-08	3.20549345719067e-06	891.351	14.029
FBgn0016919	122.519	90.696	272.018	254.081	3.10516494739232e-08	3.19768618868197e-06	184.828	4.039
FBgn0028855	90.118	87.706	191.231	260.869	3.18023585244021e-08	3.25286556312431e-06	157.481	3.632
FBgn0036969	750.304	453.478	1214.878	1304.345	3.43819406278811e-08	3.49311286728097e-06	930.751	14.592
FBgn0038439	60.753	60.796	17.385	9.698	3.85660492430162e-08	3.8920856896052e-06	37.158	1.652
FBgn0039312	1997.774	1144.16	3537.258	2936.474	4.79938300212979e-08	4.81146091961859e-06	2403.917	37.101
FBgn0193352	49.615	42.856	9.204	5.819	5.4336578791947e-08	5.41149427468746e-06	26.873	1.444
FBgn0051515	160.996	155.478	364.054	359.786	5.97358336129616e-08	5.91033365511773e-06	260.079	5.131
FBgn0028424	1156.34	1010.608	588.009	457.733	6.15865889397327e-08	6.05388171019268e-06	803.173	12.774
FBgn0035604	7.088	6.977	43.973	45.579	6.33259558124877e-08	6.18469883283509e-06	25.904	1.424
FBgn0037364	89.105	98.669	32.724	25.214	6.64007684392232e-08	6.44342841431385e-06	61.428	2.099
FBgn0000566	723.978	842.174	371.213	372.393	6.66729083054207e-08	6.42862729890101e-06	577.439	9.594
FBgn0040985	2116.243	3216.206	1324.299	1298.527	7.0404743812702e-08	6.74548741668787e-06	1988.819	30.466
FBgn0032669	1609.965	802.307	2844.941	2054.95	7.10919405566557e-08	6.76848928394122e-06	1828.041	27.958
FBgn0038956	134.67	37.873	24.543	27.154	7.88094614012635e-08	7.45636016682705e-06	56.06	2.004
FBgn0050099	256.177	283.05	139.077	89.219	8.91223170818023e-08	8.37971202474735e-06	191.881	4.143
FBgn0038243	271.365	212.288	465.294	577.985	9.38659132643238e-08	8.77124811725515e-06	381.733	6.853
FBgn0033774	8083.239	9243.977	15922.263	24896.991	9.4200479860973e-08	8.74850836892889e-06	14536.618	313.486
FBgn0047334	6960.314	4605.544	12438.182	13118.124	9.74306808565473e-08	8.99332711467325e-06	9280.541	176.079
FBgn0039114	1827.665	994.662	2929.819	2756.096	1.01741325142513e-07	9.3343041212567e-06	2127.06	32.65
FBgn0197031	498.178	753.471	1023.647	1517.695	1.01771262528416e-07	9.28080344671786e-06	948.248	14.843
FBgn0195613	969.017	807.291	1950.145	1608.854	1.23717332156659e-07	1.12145687077096e-05	1333.827	20.465
FBgn0034768	642.973	350.823	1073.756	946.499	1.36218835766755e-07	1.22016611587996e-05	753.513	12.071
FBgn0035693	216.687	58.803	57.267	44.61	1.37555197232686e-07	1.22488857394612e-05	94.342	2.652
FBgn0051562	4326.654	4510.861	2949.249	1442.053	1.62727183283806e-07	1.43218843055248e-05	3307.204	52.309
FBgn0182165	95.18	122.589	34.769	40.73	1.7349288161661e-07	1.51811285659667e-05	73.317	2.304
FBgn0187023	74.929	46.843	19.43	12.607	2.07592429468662e-07	1.77544304932011e-05	38.452	1.677
FBgn0190324	3079.185	5681.931	9045.114	9238.061	2.17807530011882e-07	1.85234291534824e-05	6761.073	119.302
FBgn0039204	124.544	247.17	428.48	374.333	2.19627537934031e-07	1.85738640739964e-05	293.632	5.61
FBgn0186692	6012.561	7291.529	14243.114	14854.018	2.20108581805434e-07	1.8511131729837e-05	10600.306	208.253
FBgn0037819	447.55	364.776	756.742	889.282	2.23391248388438e-07	1.85807511983746e-05	614.588	10.115
FBgn0039152	179.223	96.676	359.964	253.111	2.70687048997686e-07	2.23915876924971e-05	222.243	4.586
FBgn0197125	522.479	262.12	173.846	191.045	2.71798626716446e-07	2.23613457132259e-05	287.373	5.521
FBgn0050042	412.111	263.117	718.905	657.506	2.72040242554894e-07	2.22602442799783e-05	512.91	8.69
FBgn0040837	217.7	440.522	140.1	160.013	2.94439802095425e-07	2.39636006673148e-05	239.583	4.837
FBgn0050029	17.213	54.816	2.045	2.909	3.42074718329144e-07	2.76915886955432e-05	19.246	1.278
FBgn0002573	47.59	254.147	362.009	295.781	3.50428690953919e-07	2.82169655513852e-05	239.882	4.841
FBgn0030613	288.579	342.849	154.416	133.829	3.58412305390132e-07	2.87071189364858e-05	229.918	4.698
FBgn0083141	71.892	31.893	147.258	122.191	3.62574514856107e-07	2.88876473994302e-05	93.308	2.635
FBgn0029766	1295.06	2166.728	804.805	979.471	4.01512516123859e-07	3.18224946025286e-05	1311.516	20.135
FBgn0085209	508.303	359.793	212.706	203.652	4.85167985786461e-07	3.82524633793513e-05	321.114	5.999
FBgn0010241	811.058	656.796	319.059	419.912	5.52049001845134e-07	4.30768958243899e-05	551.706	9.233
FBgn0031581	801.945	573.077	1033.873	1622.431	5.66780091082464e-07	4.39995744554171e-05	1007.831	15.699
FBgn0031654	745.242	837.19	1774.253	1269.433	5.89393697847385e-07	4.55216418266006e-05	1156.53	17.856
FBgn0031971	959.904	840.18	545.059	375.302	6.24919284764047e-07	4.80204473744068e-05	680.111	11.035
FBgn0188658	393.885	280.06	644.253	690.479	7.48670335504187e-07	5.72392501962746e-05	502.169	8.54
FBgn0037485	179.223	121.592	82.833	40.73	7.77300094512157e-07	5.91294916116836e-05	106.094	2.84
FBgn0053109	908.263	562.114	1276.235	1532.242	8.00829833336181e-07	6.06148100852155e-05	1069.714	16.594
FBgn0011205	34.427	26.91	71.584	103.766	8.04054227643292e-07	6.05560840699709e-05	59.172	2.059
FBgn0038681	939.653	768.421	450.977	426.7	8.08872443025521e-07	6.06173813986155e-05	646.438	10.562
FBgn0196975	6.075	9.967	50.109	28.123	8.11017629498423e-07	6.0478743228311e-05	23.568	1.374
FBgn0053128	7.088	4.983	39.882	30.063	8.1187602485322e-07	6.02459767854316e-05	20.504	1.306
FBgn0063494	1327.462	1082.368	645.276	615.806	9.14476360414085e-07	6.7200694873536e-05	917.728	14.406
FBgn0031564	727.016	569.09	1289.529	1176.335	1.03782068783254e-06	7.58962781275794e-05	940.493	14.732
FBgn0004629	5440.467	2961.063	7876.254	8719.232	1.06307145353313e-06	7.7369113767233e-05	6249.254	108.549
FBgn0035921	87.08	76.742	33.747	23.275	1.13224149167479e-06	8.20089555070477e-05	55.211	1.989
FBgn0032275	5013.168	3606.895	8557.322	8462.242	1.14668100992255e-06	8.26593196581309e-05	6409.907	111.895
FBgn0189261	251.114	342.849	641.186	529.496	1.18479375088576e-06	8.50019327057281e-05	441.161	7.686
FBgn0053222	488.052	404.642	230.091	213.35	1.27398469929041e-06	9.09697187634821e-05	334.034	6.182
FBgn0013984	119.482	308.963	98.172	95.038	1.28014993805436e-06	9.09807970059482e-05	155.414	3.601
FBgn0259973	1667.681	990.675	2271.249	2712.456	1.3040117015084e-06	9.22435941001597e-05	1910.515	29.24
FBgn0040261	106.318	83.719	49.086	21.335	1.3099914009107e-06	9.22355805906336e-05	65.115	2.163
FBgn0036970	4065.415	1945.471	5752.263	5776.94	1.34768626258719e-06	9.44503455696521e-05	4385.022	71.767
FBgn0015582	508.303	435.538	245.43	226.927	1.35998699701823e-06	9.48731942896862e-05	354.05	6.464
FBgn0261625	469.826	838.187	340.534	331.662	1.37669069788515e-06	9.55979072687405e-05	495.052	8.441
FBgn0036289	370.596	255.144	543.014	675.932	1.55615935604203e-06	0.000107566850829974	461.171	7.967
FBgn0051104	854.598	521.251	374.281	338.451	1.59576779390491e-06	0.000109803331200603	522.145	8.82
FBgn0195161	1126.975	746.495	1757.891	1735.894	1.61173437973616e-06	0.000110400158554054	1341.814	20.584
FBgn0032456	1504.659	1521.892	800.715	827.217	1.9287602694984e-06	0.000131520598917418	1163.621	17.96
FBgn0039326	419.198	301.987	183.05	173.589	2.13234783696947e-06	0.00014475103836791	269.456	5.266
FBgn0004577	104.293	139.532	57.267	42.67	2.18403156604374e-06	0.00014759763324451	85.941	2.514
FBgn0037409	16.201	20.93	66.471	51.398	2.23092615425635e-06	0.000150096711658367	38.75	1.683
FBgn0052154	38.477	25.913	87.946	85.34	2.33665890103651e-06	0.000156514789574738	59.419	2.064
FBgn0195617	339.206	283.05	658.57	539.194	2.3499194494736e-06	0.000156709606282517	455.005	7.88
FBgn0195341	43.54	13.953	95.104	64.005	2.43463031934787e-06	0.000161646639360913	54.151	1.97
FBgn0195222	667.275	867.09	421.321	389.849	2.48094164612134e-06	0.000164002159995567	586.384	9.719
FBgn0196357	30.377	39.866	89.991	94.068	2.61242758203828e-06	0.000171943168421285	63.575	2.136
FBgn0013687	5.063	1.993	47.041	7.758	2.61949602764489e-06	0.000171662038383066	15.464	1.19
FBgn0020653	1287.972	1576.709	729.131	824.307	2.63972505454291e-06	0.000172242059808925	1104.53	17.099
FBgn0036805	1145.202	1330.535	702.543	635.202	2.64092878943245e-06	0.000171581030104843	953.37	14.916
FBgn0010197	47.59	36.876	14.317	7.758	2.87436899570892e-06	0.000185949563491631	26.635	1.439
FBgn0035619	118.469	60.796	160.552	229.836	2.9340812703893e-06	0.000189004775621929	142.413	3.404
FBgn0188556	48.603	51.826	16.362	13.577	3.30116576519046e-06	0.000211750200650225	32.592	1.562
FBgn0085195	12277.249	7823.743	21537.494	20498.099	3.31638691108971e-06	0.000211828966498211	15534.146	342.265
FBgn0197169	28.352	23.92	3.068	2.909	3.36952521173828e-06	0.000214318792669303	14.562	1.168
FBgn0026713	485.015	712.608	347.692	283.174	3.60535411259022e-06	0.000228359207348915	457.122	7.91
FBgn0013988	1557.312	3473.343	1403.041	1360.592	3.62854296054316e-06	0.00022887034723626	1948.572	29.835
FBgn0186294	1.013	1.993	512.335	338.451	3.70518343473236e-06	0.000232734717157587	213.448	4.459
FBgn0186635	42.527	22.923	7.158	6.788	3.96750246389743e-06	0.000248182034291237	19.849	1.291
FBgn0035300	206.562	237.204	106.353	104.736	4.14416512839466e-06	0.000258166138739253	163.713	3.726
FBgn0027073	1791.213	1779.03	1019.557	949.408	4.18369563304211e-06	0.000259560592184391	1384.802	21.223
FBgn0187529	779.669	870.08	493.928	396.637	4.28426377885316e-06	0.000264715041160323	635.078	10.402
FBgn0039311	3309.035	3173.35	2203.756	1363.501	4.3188753910961e-06	0.00026576884418867	2512.411	38.872
FBgn0261165	672.338	459.458	1071.71	1002.746	4.39864354628838e-06	0.000269581643739731	801.563	12.751
FBgn0194781	135.683	75.746	42.95	43.64	4.43512354486586e-06	0.000270721371863627	74.505	2.324
FBgn0259955	79.992	54.816	142.145	160.013	4.56594084874418e-06	0.000277587199069435	109.241	2.89
FBgn0003270	28.352	21.926	3.068	2.909	4.69293359106615e-06	0.000283034377297049	14.064	1.156
FBgn0028945	112.394	82.722	195.321	217.229	4.7632840223244e-06	0.000286137275912487	151.917	3.548
FBgn0062961	714.865	859.117	348.715	503.312	5.04498725351077e-06	0.000300673295447425	606.502	10.001
FBgn0030270	196.436	88.702	273.041	299.66	5.38250599646517e-06	0.000319530885390156	214.46	4.473
FBgn0035347	543.743	404.642	250.543	247.292	5.54037565292376e-06	0.000327617994663906	361.555	6.57
FBgn0033856	433.374	479.391	234.181	243.413	5.54190551560474e-06	0.000326433329553403	347.59	6.373
FBgn0038652	549.818	489.358	857.982	1032.809	6.25848177593369e-06	0.000367212779550714	732.492	11.774
FBgn0031127	34.427	24.916	9.204	2.909	6.326390997069e-06	0.000369764119357647	17.864	1.246
FBgn0026630	1125.963	1091.337	625.846	600.29	6.33432455354743e-06	0.000368803865736927	860.859	13.594
FBgn0033826	352.37	246.174	561.421	557.62	6.62304174681161e-06	0.000384136421315073	429.396	7.522
FBgn0196571	113.406	290.027	397.801	379.181	6.76617589578932e-06	0.000390940346223125	295.104	5.631
FBgn0053173	235.926	289.03	554.262	435.428	6.79298791572691e-06	0.000390997152350852	378.662	6.81
FBgn0194728	94.168	100.662	226	180.378	6.98464902315621e-06	0.000400506124668707	150.302	3.524
FBgn0053773	0	2.99	31.701	20.365	7.36104881360333e-06	0.000420496441284254	13.764	1.149
FBgn0045980	58.728	80.729	25.566	26.184	7.71584026826311e-06	0.000439106729251755	47.802	1.854
FBgn0190785	26.326	35.88	9.204	4.849	8.07707329397722e-06	0.000457942829678753	19.065	1.274
FBgn0010040	9.113	37.873	2.045	3.879	8.2997830623821e-06	0.000468813865665449	13.228	1.136
FBgn0256252	7.088	20.93	39.882	51.398	8.30941658058748e-06	0.000467613190323172	29.824	1.505
FBgn0037387	2887.811	2470.708	1567.683	1447.872	8.34521991355253e-06	0.000467888663153178	2093.519	32.118
FBgn0031517	1211.018	1259.772	763.9	618.715	8.41291753150841e-06	0.000469943710671492	963.351	15.059
FBgn0187848	24.301	23.92	3.068	3.879	8.45497580193033e-06	0.000470556704741255	13.792	1.149
FBgn0039323	310.855	202.321	121.692	134.798	8.53150255841761e-06	0.000473076504503025	192.417	4.151
FBgn0030357	1412.516	2312.24	935.701	1168.577	9.26966374259486e-06	0.00051213200633358	1457.259	22.306
FBgn0033153	250.101	393.679	161.575	170.68	9.72365755802507e-06	0.000535260829503213	244.009	4.901
FBgn0035695	653.099	515.271	369.167	265.718	9.72595222803463e-06	0.000533447336333291	450.814	7.822
FBgn0250841	1317.336	899.98	1876.516	2037.494	1.00714099979804e-05	0.000548420879674199	1532.831	23.443
FBgn0036659	535.642	346.836	731.177	862.128	1.01514830135319e-05	0.0005507998202826	618.946	10.176
FBgn0039203	1794.25	1362.428	2902.208	2676.574	1.01551949154288e-05	0.000549033359392005	2183.865	33.555
FBgn0013301	362.495	153.485	130.896	128.98	1.01740960871677e-05	0.000548097745791973	193.964	4.174
FBgn0038719	361.483	169.431	487.792	497.494	1.08599435824086e-05	0.00058297101400887	379.05	6.816
FBgn0186816	75.942	56.809	154.416	133.829	1.09984831166976e-05	0.000588321686998474	105.249	2.827
FBgn0038598	1769.949	1085.358	788.443	829.156	1.13183845864562e-05	0.000603301781231597	1118.227	17.298
FBgn0036690	66.829	72.756	17.385	35.882	1.16443487550022e-05	0.000618498777028854	48.213	1.862
FBgn0033226	1383.152	1701.29	776.172	975.592	1.17721192811615e-05	0.000623099096777003	1209.052	18.625
FBgn0034666	8.1	1.993	17.385	34.912	1.18137474562907e-05	0.000623123724715431	15.598	1.193
FBgn0053202	576.145	270.094	209.638	242.443	1.20919867068192e-05	0.000633385795044392	324.58	6.048
FBgn0039755	920.414	914.929	1586.091	1634.068	1.29637442416453e-05	0.000676707449413883	1263.876	19.431
FBgn0013693	14.176	9.967	27.611	53.338	1.29674753841513e-05	0.000674576090602346	26.273	1.431
FBgn0036240	156.946	203.318	84.878	89.219	1.31594402097424e-05	0.000682217828407808	133.59	3.269
FBgn0051709	924.464	532.214	442.796	367.544	1.33338073062816e-05	0.00068889820819963	566.755	9.444
FBgn0193570	2450.387	2568.38	4108.905	4768.376	1.39072721736522e-05	0.00071608260600254	3474.012	55.229
FBgn0037292	1006.481	1272.729	1993.095	1986.096	1.44379651483284e-05	0.000740887852255577	1564.6	23.923
FBgn0034354	284.528	284.047	131.919	161.952	1.45592087457125e-05	0.000744585479704715	215.611	4.49
FBgn0011694	34379.334	42431.598	100534.213	113938.67	1.47114007329474e-05	0.000749835637358107	72820.954	3176.223
FBgn0024807	994.331	811.277	484.724	533.375	1.49091188217376e-05	0.000757363223904242	705.927	11.399
FBgn0040732	3299.922	1301.632	4731.683	3367.053	1.49204086761223e-05	0.000755401827890099	3175.073	50.02
FBgn0031220	181.248	170.428	355.873	311.297	1.54489744919051e-05	0.00077955525286153	254.712	5.055
FBgn0029849	715.878	466.435	346.67	307.418	1.61865931405103e-05	0.000814061950036694	459.1	7.938
FBgn0026144	46.578	93.686	29.656	25.214	1.6479588937468e-05	0.000826053037534408	48.783	1.872
FBgn0031550	21.264	22.923	2.045	0.97	1.70271373911568e-05	0.000850682527482943	11.8	1.1
FBgn0039310	3007.293	1871.718	1411.222	1398.413	1.73784540182798e-05	0.000862541104684324	1922.162	29.422
FBgn0034712	15.188	28.903	1.023	1.94	1.7754905376588e-05	0.000878345613041793	11.763	1.099
FBgn0038349	618.672	548.16	303.719	343.3	1.77558342613349e-05	0.000875530355205496	453.463	7.859
FBgn0001149	6809.443	7365.282	4003.575	3912.066	1.80097155848546e-05	0.000885165826375096	5522.591	93.759
FBgn0030520	940.665	1358.441	586.986	728.3	1.81759816579863e-05	0.000890446635399988	903.598	14.203
FBgn0186605	0	3.987	12.271	29.093	1.89908363321667e-05	0.000927365420633353	11.338	1.088
FBgn0032677	15676.401	9763.234	23273.911	27850.921	1.92380274621762e-05	0.000936415626117116	19141.117	453.106
FBgn0029752	1093.561	890.013	574.715	557.62	1.96252836344168e-05	0.000952203665569879	778.977	12.431
FBgn0000242	102.268	113.619	43.973	52.368	1.99436490997407e-05	0.000964558977865413	78.057	2.384
FBgn0184595	1123.938	1295.652	757.765	633.262	2.03399891249845e-05	0.000980594762337627	952.654	14.906
FBgn0030244	273.39	324.91	168.733	146.436	2.05100826866644e-05	0.000985655973684845	228.367	4.675
FBgn0028381	570.069	630.883	305.765	365.605	2.13789360532513e-05	0.00102092849834106	468.08	8.063
FBgn0182425	73.917	99.666	37.837	35.882	2.18515424073029e-05	0.00104021587723821	61.825	2.106
FBgn0261090	13316.132	15282.711	24756.716	33361.173	2.2811331454875e-05	0.00108250136540407	21679.183	537.259
FBgn0037007	1807.414	2708.909	1372.362	1253.917	2.3574948336158e-05	0.00111524239972738	1785.65	27.302
FBgn0032587	115.431	209.298	80.787	77.582	2.36173619716507e-05	0.00111376830382196	120.775	3.071
FBgn0026576	819.158	529.224	1166.815	1169.547	2.36326645268736e-05	0.00111102880623544	921.186	14.455
FBgn0190312	12.151	37.873	48.063	80.491	2.36477362414167e-05	0.00110829545270144	44.645	1.795
FBgn0183690	38.477	42.856	12.271	13.577	2.36783455627165e-05	0.00110630492323581	26.795	1.442
FBgn0035409	314.905	241.191	121.692	170.68	2.40063568692772e-05	0.00111817917011421	212.117	4.439
FBgn0037487	1.013	5.98	28.633	14.547	2.41338575392991e-05	0.00112066974058254	12.543	1.119
FBgn0187427	423.249	322.916	589.032	732.179	2.45401625065256e-05	0.00113605192667824	516.844	8.746
FBgn0038017	71.892	37.873	102.262	135.768	2.4744768883922e-05	0.00114203143708784	86.949	2.531
FBgn0052549	936.615	1397.311	690.272	659.446	2.52075195259494e-05	0.0011598523725952	920.911	14.451
FBgn0029866	9.113	7.973	21.475	41.7	2.53073546985227e-05	0.00116091738007951	20.065	1.296
FBgn0195968	159.984	162.455	85.9	71.763	2.56432216010349e-05	0.00117277066041229	120.026	3.059
FBgn0085285	224.788	432.548	200.434	152.254	2.56684834034626e-05	0.00117039006554704	252.506	5.023
FBgn0039210	145.808	152.488	64.425	79.521	2.57393221423374e-05	0.00117009567144356	110.561	2.911
FBgn0186060	21.264	19.933	4.09	1.94	2.64733285144647e-05	0.00119986002111367	11.807	1.1
FBgn0032495	1592.752	1372.394	2246.706	2836.587	2.65753210904052e-05	0.00120088719601956	2012.11	30.832
FBgn0036044	49.615	125.579	36.814	38.791	2.749531930335e-05	0.00123876233218486	62.7	2.121
FBgn0195756	8002.235	6039.731	14291.177	11513.149	2.88405181021467e-05	0.00129167977227899	9961.573	192.479
FBgn0039760	96.193	54.816	175.891	132.859	3.01619704794476e-05	0.00134687878795834	114.94	2.98
FBgn0011746	357.432	268.1	160.552	175.529	3.02589336129699e-05	0.0013472345206857	240.403	4.849
FBgn0038147	4258.813	1745.143	5930.199	4491.99	3.03386531537164e-05	0.00134682267284739	4106.536	66.607
FBgn0052791	2.025	3.987	14.317	26.184	3.04998833009495e-05	0.00135002115032098	11.628	1.096
FBgn0194856	60.753	42.856	127.828	96.977	3.08946014817568e-05	0.00136350576452138	82.104	2.451
FBgn0000280	1.013	1.993	15.339	24.244	3.1256390185419e-05	0.00137546289135719	10.647	1.071
FBgn0032149	254.152	274.08	491.882	454.824	3.18760470474633e-05	0.00139866550783913	368.734	6.671
FBgn0036157	311.867	188.368	448.932	450.945	3.1913583987242e-05	0.00139626541733777	350.028	6.407
FBgn0052667	4153.507	2612.233	5517.059	6264.736	3.22103172047949e-05	0.00140518669119938	4636.884	76.51
FBgn0250831	2068.653	1526.876	2651.665	3483.426	3.31463136442611e-05	0.00144186464352536	2432.655	37.569
FBgn0191474	243.014	421.585	605.394	567.317	3.31516712976931e-05	0.00143796561634521	459.327	7.941
FBgn0031643	541.718	770.414	373.258	376.272	3.46774489254909e-05	0.00149557613058143	515.416	8.726
FBgn0037677	25.314	32.89	69.538	71.763	3.47407169116742e-05	0.00149404821763899	49.876	1.892
FBgn0189358	29.364	31.893	8.181	8.728	3.55523826656157e-05	0.00152462314105408	19.542	1.284
FBgn0032265	148.846	59.799	217.819	188.136	3.58127473683023e-05	0.0015314501967835	153.65	3.574
FBgn0189048	12.151	21.926	43.973	51.398	3.58750066060676e-05	0.00152979112676803	32.362	1.557
FBgn0035076	194.411	106.642	223.955	338.451	3.6573612791857e-05	0.00155520042259307	215.865	4.494
FBgn0196354	53.665	86.709	32.724	25.214	3.69354307627745e-05	0.00156618641705009	49.578	1.887
FBgn0193882	711.827	487.364	721.973	1333.438	3.7073561922174e-05	0.00156765245915606	813.651	12.922
FBgn0186040	14.176	23.92	2.045	2.909	3.75515023889328e-05	0.00158343911744753	10.763	1.074
FBgn0003319	34.427	39.866	83.855	86.31	3.80335615155492e-05	0.00159931126172884	61.115	2.093
FBgn0013698	297.692	221.257	356.896	568.287	3.86524903313035e-05	0.00162083489926668	361.033	6.562
FBgn0184070	52.653	37.873	102.262	96.977	3.89106515352733e-05	0.00162715315729549	72.441	2.289
FBgn0192151	15.188	24.916	52.154	54.307	3.92083304543434e-05	0.00163508459068278	36.641	1.642
FBgn0184972	10.126	34.883	1.023	0.97	3.98770290628292e-05	0.00165840237899206	11.75	1.099
FBgn0040759	209.599	139.532	94.081	82.431	4.03405878954821e-05	0.00167308443715564	131.411	3.236
FBgn0035922	293.641	147.505	128.851	101.826	4.1426065386263e-05	0.00171340922900888	167.956	3.789
FBgn0030271	55.691	24.916	81.81	98.917	4.22013612162431e-05	0.00174071990760623	65.333	2.167
FBgn0260966	63.791	56.809	139.077	112.494	4.25834612842735e-05	0.00175170770902536	93.043	2.631
FBgn0186664	45.565	32.89	14.317	11.637	4.34714859736118e-05	0.00178339120506378	26.102	1.428
FBgn0250847	861.686	302.983	1095.231	892.191	4.38100786364082e-05	0.00179242424431878	788.023	12.559
FBgn0038029	89.105	50.829	146.235	138.678	4.39444264537237e-05	0.00179307473761851	106.212	2.842
FBgn0033047	329.081	546.167	297.584	193.955	4.47455998051627e-05	0.00182085723078106	341.697	6.29
FBgn0189253	4.05	10.963	38.86	17.456	4.52772758425812e-05	0.00183755335577747	17.832	1.245
FBgn0195967	12078.788	18019.526	28038.318	31632.067	4.54734395640699e-05	0.00184058002171361	22442.175	563.524
FBgn0039260	343.257	302.983	177.937	176.499	4.73526998903129e-05	0.00191153378917215	250.169	4.989
FBgn0013279	40.502	30.896	7.158	15.516	4.87258951018532e-05	0.00195653209562826	23.518	1.372
FBgn0036663	1500.609	2223.538	1049.213	1167.607	4.97990496635126e-05	0.00199433336985781	1485.242	22.726
FBgn0260969	154.921	117.605	71.584	62.065	4.99600169627801e-05	0.00199550062475611	101.544	2.768
FBgn0050466	135.683	102.655	50.109	64.005	5.09097589180829e-05	0.00202808402763668	88.113	2.55
FBgn0032868	1467.195	673.739	2078.996	1514.786	5.13764073390988e-05	0.00204130197978813	1433.679	21.953
FBgn0194135	8596.605	6583.904	14448.661	13017.268	5.17057289231015e-05	0.00204900870271704	10661.61	209.786
FBgn0002641	110.369	195.344	76.697	76.612	5.29676435456761e-05	0.00209353573888889	114.756	2.977
FBgn0083961	296.679	309.96	178.959	153.224	5.31435069934805e-05	0.00209501668975861	234.706	4.767
FBgn0052379	4.05	3.987	14.317	27.154	5.5027323184742e-05	0.00216364576200162	12.377	1.114
FBgn0040257	81.005	63.786	34.769	27.154	5.53357610013627e-05	0.00217013665813116	51.678	1.925
FBgn0031853	933.577	583.043	448.932	438.338	5.66511903721256e-05	0.00221598377223059	600.973	9.924
FBgn0186407	86.067	61.793	181.005	114.433	5.70880780470517e-05	0.00222731784916564	110.824	2.915
FBgn0034820	129.607	94.682	59.312	47.519	5.79897003123442e-05	0.00225667887745056	82.78	2.462
FBgn0034671	76.954	39.866	29.656	17.456	6.1993191960541e-05	0.00240628958948377	40.983	1.726
FBgn0033820	6302.152	3871.009	2982.996	3026.663	6.39011609688822e-05	0.00247400453899473	4045.705	65.492
FBgn0186965	14.176	15.946	40.905	43.64	6.44986979110307e-05	0.00249076859432955	28.667	1.482
FBgn0182629	416.161	573.077	301.674	266.688	6.5880722288636e-05	0.00253766507380502	389.4	6.961
FBgn0038840	118.469	158.468	70.561	67.884	6.96092229737211e-05	0.00266770738576251	103.846	2.804
FBgn0259969	702.714	405.639	1130	734.118	7.20018459001714e-05	0.00275243420009292	743.118	11.924
FBgn0043394	40.502	37.873	85.9	86.31	7.25696611094673e-05	0.00276715246819928	62.646	2.12
FBgn0197165	20.251	23.92	6.136	3.879	7.32596560788501e-05	0.0027864439038232	13.546	1.143
FBgn0194978	1145.202	1513.919	877.412	719.572	7.38293280588831e-05	0.00280107360439943	1064.026	16.511
FBgn0039777	495.14	455.471	1013.421	590.592	7.70644193366365e-05	0.00291650294979501	638.656	10.452
FBgn0034474	12483.81	10374.184	22002.788	20413.729	8.1035342916147e-05	0.0030591347158719	16318.628	365.476
FBgn0039316	228.838	192.354	124.76	100.856	8.28336179665712e-05	0.0031192420616367	161.702	3.696
FBgn0031414	89.105	136.542	250.543	170.68	8.29303281133509e-05	0.00311513475677396	161.717	3.696
FBgn0039085	31.389	13.953	4.09	6.788	8.39407433221862e-05	0.00314528458517637	14.055	1.156
FBgn0026077	240.988	359.793	176.914	158.073	8.55754468329639e-05	0.00319074166048623	233.942	4.756
FBgn0039240	232.888	217.271	95.104	148.375	8.60509093516537e-05	0.00320058640237183	173.41	3.87
FBgn0031276	507.291	457.465	278.154	281.234	8.83899875379068e-05	0.00327952850820793	381.036	6.844
FBgn0196599	189.348	163.451	328.262	300.63	8.94837512945834e-05	0.0033119927312895	245.423	4.921
FBgn0051300	383.759	249.164	597.213	485.856	8.98740302133216e-05	0.00331832455943723	428.998	7.516
FBgn0084596	66.829	153.485	220.887	190.076	9.0414132165817e-05	0.00333014387524608	157.819	3.637
FBgn0194484	89.105	141.525	49.086	64.005	9.04332646591843e-05	0.00332276398157945	85.93	2.514
FBgn0037012	421.224	404.642	223.955	250.202	9.07967085590489e-05	0.00332000138687653	325.005	6.054
FBgn0185327	48.603	48.836	109.421	94.068	9.19837044537353e-05	0.00335529956149553	75.232	2.336
FBgn0030797	216.687	258.134	123.738	135.768	9.5073023824721e-05	0.00345965248716016	183.582	4.021
FBgn0184537	97.205	128.569	60.335	50.428	9.83986701674766e-05	0.00357208409830998	84.134	2.485
FBgn0039108	67.841	56.809	32.724	20.365	9.97095991819297e-05	0.00361101414453601	44.435	1.791
FBgn0032613	38.477	59.799	17.385	21.335	0.000101414761107366	0.00366400156000788	34.249	1.595
FBgn0032492	542.73	387.699	263.837	278.325	0.000107657461111188	0.00387106566817379	368.148	6.662
FBgn0058191	252.127	126.575	91.014	111.524	0.000108177953449973	0.0038805636476912	145.31	3.448
FBgn0039807	144.796	199.331	81.81	99.887	0.000108263562907718	0.00387445346405918	131.456	3.236
FBgn0027074	53.665	31.893	56.244	125.101	0.000109123880430717	0.00389603137254763	66.726	2.191
FBgn0038919	350.345	240.194	526.652	481.008	0.000109439021481528	0.00389808919338204	399.549	7.103
FBgn0050438	1486.433	1050.475	2278.407	1869.723	0.000113415471027611	0.00403024272398118	1671.259	25.545
FBgn0031860	280.478	165.445	344.624	428.64	0.000115959639517493	0.0041110000539012	304.797	5.768
FBgn0189368	168.084	332.883	438.706	422.821	0.000117090494422323	0.0041413923003858	340.624	6.275
FBgn0042627	1571.488	1302.628	2062.634	2630.995	0.000118812394714896	0.00419249890721233	1891.936	28.951
FBgn0261061	45852.613	23044.662	16729.114	18786.449	0.000119971711187272	0.00422356224175099	26103.209	695.616
FBgn0037171	18.226	17.94	3.068	3.879	0.00012153226310252	0.00426857401124348	10.778	1.074
FBgn0194692	159.984	383.712	157.484	147.406	0.000124593274488882	0.00436595599354792	212.146	4.44
FBgn0030837	690.564	515.271	1029.783	956.197	0.000125566845157854	0.00438990970438705	797.953	12.7
FBgn0030763	27.339	23.92	61.357	58.186	0.000130961984996292	0.00456797817712872	42.701	1.759
FBgn0035010	47.59	28.903	14.317	13.577	0.000135075274201535	0.00470061954221341	26.097	1.428
FBgn0024947	1416.567	1058.448	826.281	688.539	0.000135362571004993	0.00469981330246236	997.459	15.55
FBgn0030573	25.314	17.94	3.068	7.758	0.000137347714283198	0.00475782539775527	13.52	1.143
FBgn0033782	389.834	238.201	625.846	432.519	0.000141467292176678	0.00488934216659943	421.6	7.412
FBgn0069973	195.423	150.495	376.326	230.806	0.000142122083020446	0.00488964566537162	238.263	4.818
FBgn0085762	169.097	71.759	51.131	70.793	0.000142203308839628	0.004881346234046	90.695	2.592
FBgn0032322	406.035	416.602	571.647	795.214	0.000145130148792472	0.00497054342176569	547.375	9.173
FBgn0196137	28.352	47.839	15.339	12.607	0.000146307418361857	0.00499955236831105	26.034	1.426
FBgn0040262	31.389	15.946	8.181	4.849	0.000147814958268766	0.0050396910771905	15.091	1.181
FBgn0085240	33.414	56.809	12.271	23.275	0.000149318129327281	0.00507950076799185	31.442	1.538
FBgn0032394	1599.839	1124.227	2252.842	2160.655	0.000149723506109423	0.00508187093157946	1784.391	27.283
FBgn0030984	5.063	0.997	13.294	20.365	0.000151853114642275	0.005142622929429	9.93	1.052
FBgn0034140	825.234	772.408	480.634	488.766	0.000151972635867414	0.00513518250393063	641.76	10.496
FBgn0039648	16.201	32.89	8.181	5.819	0.000153861471882344	0.00518742753085729	15.773	1.197
FBgn0037611	103.281	31.893	29.656	31.033	0.000154061333953681	0.00518262327420183	48.966	1.875
FBgn0026315	75.942	53.819	26.588	31.033	0.0001541727383636	0.00517487120476316	46.846	1.836
FBgn0004181	20359.475	12070.491	32259.712	28939.006	0.000155034120622011	0.00519227105746902	23407.171	597.373
FBgn0026174	27.339	2.99	1.023	2.909	0.000156451664135027	0.00522817945182347	8.565	1.016
FBgn0031561	5646.016	5488.58	7993.856	10826.55	0.000158283702308859	0.00527775040870376	7488.75	135.054
FBgn0052816	1056.097	925.893	1357.023	1850.328	0.000160516548879164	0.00534043849875337	1297.335	19.925
FBgn0259712	169.097	145.512	83.855	83.401	0.00016295309861114	0.00540961404994615	120.466	3.066
FBgn0052284	55.691	23.92	67.493	99.887	0.000168196005361221	0.00555928194139336	61.748	2.105
FBgn0053093	11.138	21.926	3.068	2.909	0.000170079798344602	0.00560929844736512	9.76	1.048
FBgn0036217	318.955	320.923	196.344	172.62	0.000170096751045845	0.00559766221159131	252.21	5.019
FBgn0030060	1037.871	1736.173	887.638	828.186	0.000173893574425099	0.00571019724435391	1122.467	17.36
FBgn0037958	150.871	145.512	67.493	89.219	0.000173954866270476	0.00569984581299235	113.274	2.954
FBgn0039307	183.273	130.562	341.557	209.471	0.00017487983468234	0.00571777740263771	216.216	4.499
FBgn0186809	5908.268	7818.76	2418.507	5871.008	0.000175312478042589	0.00571956959613945	5504.136	93.39
FBgn0039509	331.106	432.548	235.204	212.38	0.000179766313762819	0.00585226334998184	302.81	5.74
FBgn0187469	74.929	98.669	41.928	41.7	0.000181979480961658	0.00591159953390039	64.306	2.149
FBgn0052773	9.113	21.926	2.045	2.909	0.000183173382483526	0.00593764167887712	8.998	1.028
FBgn0020399	147.833	63.786	48.063	58.186	0.000187753879500319	0.00607311587152954	79.467	2.407
FBgn0085294	18.226	19.933	3.068	5.819	0.000189989384163924	0.0061323225958923	11.761	1.099
FBgn0003016	2645.81	2592.3	1514.507	1741.713	0.000190516645615757	0.00613625740708793	2123.583	32.595
FBgn0037622	48.603	42.856	21.475	15.516	0.000192232309548679	0.00617837091708684	32.113	1.552
FBgn0000565	3341.437	3308.895	2234.434	1888.149	0.000192549001539088	0.00617543810444644	2693.229	41.859
FBgn0029882	338.194	182.388	138.054	158.073	0.000193293789479076	0.00618621857322254	204.177	4.324
FBgn0030895	1343.663	1685.344	1021.602	861.159	0.000194040312098798	0.00619700895475021	1227.942	18.902
FBgn0033093	1575.538	1101.304	923.43	737.998	0.000195459963215683	0.00622920615401896	1084.567	16.809
FBgn0052202	98.218	94.682	44.995	50.428	0.000197462687284267	0.00627981126073367	72.081	2.283
FBgn0035374	347.307	328.896	214.751	179.408	0.000198339668121994	0.00629447776945649	267.591	5.239
FBgn0040260	1514.785	1088.347	922.407	693.388	0.00019854960027188	0.00628795784291992	1054.732	16.377
FBgn0039476	688.538	861.11	421.321	527.557	0.000202636150723468	0.00639063760344136	624.632	10.256
FBgn0027547	675.375	517.264	372.235	350.088	0.000206147886508301	0.00648787256956894	478.741	8.212
FBgn0045064	504.253	684.702	366.1	353.967	0.000206815845618324	0.0064953906036726	477.256	8.192
FBgn0051286	1434.793	930.876	800.715	668.174	0.000211312529562191	0.0066228759265268	958.639	14.992
FBgn0053494	55.691	45.846	23.52	19.395	0.000213191811673452	0.00666797034114198	36.113	1.632
FBgn0000639	7.088	9.967	25.566	28.123	0.00021373698064675	0.00667123796501136	17.686	1.242
FBgn0013701	1712.233	1514.916	785.376	1228.703	0.000214336974207141	0.00667619982622984	1310.307	20.117
FBgn0037228	13.163	8.97	24.543	38.791	0.000216845718449932	0.00674047327699192	21.367	1.325
FBgn0000092	177.197	159.465	297.584	285.113	0.000217520396891047	0.00674758968880464	229.84	4.696
FBgn0015919	65.816	183.385	257.701	185.227	0.000220162069144214	0.0068155693306853	173.032	3.865
FBgn0192320	9.113	13.953	34.769	30.063	0.000229527508533556	0.00709099474322646	21.975	1.339
FBgn0187352	13.163	9.967	33.747	31.033	0.000238210767877334	0.0073442659961855	21.977	1.339
FBgn0052432	1888.418	2074.039	2775.403	3563.917	0.000239679523651892	0.0073745297338259	2575.444	39.909
FBgn0194938	993.318	1278.709	731.177	684.66	0.000240154113469782	0.007374143954778	921.966	14.466
FBgn0030780	181.248	96.676	69.538	78.552	0.000245004346101974	0.00750784573135967	106.503	2.847
FBgn0034098	47.59	25.913	14.317	13.577	0.000245566906327488	0.00750988248077881	25.349	1.412
FBgn0034629	358.445	250.16	186.118	168.741	0.000247033240919903	0.00753949435694655	240.866	4.856
FBgn0038858	640.948	672.742	416.208	388.879	0.000250454854936244	0.00762854244270596	529.694	8.925
FBgn0192121	99.231	222.254	290.425	264.748	0.000254371522355967	0.00773228133619404	219.165	4.542
FBgn0037063	1059.134	1430.2	776.172	781.637	0.000256882700794492	0.00779296658241887	1011.786	15.756
FBgn0052278	393.885	307.966	218.842	195.894	0.000258230707630203	0.00781819290421201	279.147	5.404
FBgn0085476	85.055	39.866	125.783	113.463	0.000259953726746476	0.00785464973151327	91.042	2.598
FBgn0051119	18.226	22.923	7.158	3.879	0.000262005716288538	0.00790088154019102	13.047	1.131
FBgn0194595	122.519	139.532	199.412	260.869	0.000262040079022308	0.00788620818337911	180.583	3.977
FBgn0052068	1360.876	1461.097	883.548	887.343	0.000262546348778203	0.0078857671186596	1148.216	17.735
FBgn0187447	18.226	33.886	0	0.97	0.000265942564219523	0.00797195749931712	13.271	1.137
FBgn0024995	696.639	745.498	489.837	399.547	0.000266699403363768	0.00797884499628601	582.88	9.67
FBgn0038916	226.813	150.495	284.29	357.846	0.000266965694021959	0.00797105853275032	254.861	5.057
FBgn0040828	86.067	176.408	71.584	67.884	0.00027421666647176	0.00817144074222344	100.486	2.751
FBgn0039596	64.804	76.742	35.792	31.033	0.000275158181342938	0.00818338811231709	52.093	1.933
FBgn0182588	252.127	168.435	352.805	355.907	0.000281236576157751	0.00834776331348241	282.318	5.449
FBgn0196904	605.509	488.361	287.357	380.151	0.000283432150065765	0.00839646944754512	440.345	7.675
FBgn0013690	367.558	526.234	243.385	295.781	0.000284246669009391	0.00840415249114095	358.239	6.523
FBgn0031432	736.129	667.759	448.932	417.972	0.00028450178812478	0.00839529837940141	567.698	9.457
FBgn0039481	76.954	91.692	48.063	34.912	0.00028494054585293	0.00839188712669582	62.905	2.125
FBgn0259949	432.362	279.063	638.118	523.678	0.000286328389395907	0.00841638671587424	468.305	8.066
FBgn0029975	2145.607	1624.548	2986.063	3003.388	0.000286859319420962	0.00841565189417544	2439.902	37.687
FBgn0182773	26.326	23.92	8.181	7.758	0.000291313937098137	0.00852980731100888	16.546	1.215
FBgn0019661	3438.642	4334.453	2316.244	2556.323	0.000291671112209846	0.00852377856492789	3161.416	49.785
FBgn0036689	117.457	71.759	160.552	181.348	0.000296712392457765	0.00865439729677389	132.779	3.257
FBgn0031937	165.047	91.692	71.584	64.975	0.000298224410695713	0.0086817714021379	98.324	2.716
FBgn0038789	17.213	16.943	1.023	6.788	0.000315878215287224	0.00912550462408015	10.492	1.067
FBgn0035941	321.993	295.01	193.276	170.68	0.000316930732607856	0.00913847129565282	245.24	4.918
FBgn0036462	336.169	326.903	200.434	192.985	0.000317261687122983	0.00913062247085117	264.123	5.189
FBgn0054054	244.026	191.358	138.054	110.554	0.000318438732500148	0.00914710727246156	170.998	3.834
FBgn0051778	302.754	317.933	206.57	160.013	0.000322602951609019	0.00924917326033585	246.818	4.941
FBgn0035031	27.339	32.89	57.267	71.763	0.000325225607762603	0.00930673960361111	47.315	1.845
FBgn0036547	206.562	139.532	314.968	272.506	0.000338761378750441	0.00967579198400787	233.392	4.748
FBgn0039872	360.47	438.528	189.186	292.872	0.000342688956927795	0.00976953941614493	320.264	5.987
FBgn0035355	1130.013	1081.371	663.683	733.149	0.000357736427420541	0.0101793496960379	902.054	14.181
FBgn0036324	20.251	39.866	6.136	15.516	0.00036098832029352	0.0102526101174546	20.442	1.305
FBgn0032883	177.197	148.502	84.878	96.008	0.000361727159866154	0.0102543553296888	126.646	3.162
FBgn0193117	1.013	5.98	20.452	11.637	0.000361998740051606	0.010242872760563	9.771	1.048
FBgn0036030	2967.803	4388.273	2521.792	2131.562	0.00036542494466052	0.0103205276348339	3002.357	47.061
FBgn0183490	312.88	290.027	195.321	161.952	0.000369361864395845	0.0104122903225778	240.045	4.844
FBgn0259962	1313.286	1558.769	2209.891	2301.272	0.000371185003423591	0.0104442352822051	1845.805	28.233
FBgn0033731	19.239	6.977	1.023	0.97	0.000385936062551995	0.010839146780913	7.052	0.976
FBgn0185674	155.934	203.318	94.081	108.615	0.000390599842548633	0.0109498155861134	140.487	3.375
FBgn0040723	1679.831	1758.1	746.516	1445.932	0.000393286341775934	0.0110047479515787	1407.595	21.563
FBgn0035770	265.29	130.562	112.489	113.463	0.000394723647722861	0.0110245877845547	155.451	3.602
FBgn0038002	49.615	33.886	16.362	18.426	0.000396338455909362	0.0110493030304897	29.572	1.5
FBgn0038846	270.353	158.468	144.19	102.796	0.000398210063774718	0.011081073429084	168.952	3.804
FBgn0052010	66.829	143.518	66.471	43.64	0.000401838257828135	0.0111615184348666	80.114	2.418
FBgn0259144	78.979	77.739	121.692	163.892	0.000403256012244446	0.011180383724096	110.576	2.911
FBgn0053282	94.168	65.779	38.86	40.73	0.000407832295891142	0.0112865910332726	59.884	2.072
FBgn0037326	45.565	39.866	21.475	14.547	0.00041554286885237	0.0114789926070934	30.363	1.516
FBgn0023541	306.805	352.816	231.113	164.861	0.000423608585981228	0.0116804859282037	263.899	5.186
FBgn0031617	750.304	705.632	1219.991	1068.69	0.000426763448221568	0.011746081962142	936.154	14.669
FBgn0193574	10844.481	8599.141	16151.331	16761.562	0.000430776753539419	0.0118350244919777	13089.129	273.22
FBgn0256533	34.427	72.756	21.475	27.154	0.000432688023132899	0.0118659987213511	38.953	1.687
FBgn0040629	335.156	217.271	452	448.035	0.000435577238897977	0.0119236315414784	363.116	6.592
FBgn0037810	53.665	40.863	14.317	27.154	0.00045108038622832	0.0123257308424626	34	1.59
FBgn0035298	469.826	363.779	280.199	229.836	0.00045259517452112	0.0123448391926139	335.91	6.208
FBgn0050272	2.025	0.997	12.271	12.607	0.000454002953889754	0.0123609653165164	6.975	0.974
FBgn0052477	2911.1	3447.43	1971.62	2099.559	0.000477323141116592	0.0129725632140448	2607.427	40.436
FBgn0042206	36.452	16.943	61.357	53.338	0.000478094422251107	0.012970239003651	42.023	1.746
FBgn0004003	316.93	221.257	459.158	414.093	0.000504455780629742	0.0136365207270947	352.86	6.447
FBgn0016684	900.163	806.294	576.76	508.161	0.000516266400675036	0.013930910469552	697.845	11.285
FBgn0196341	13.163	13.953	3.068	1.94	0.000522271008188024	0.0140678621387016	8.031	1.002
FBgn0000422	534.63	577.063	353.828	341.36	0.000522859682393184	0.0140587031475453	451.72	7.834
FBgn0194986	4146.419	2946.113	6443.557	4748.98	0.000530709583255851	0.0142444710484522	4571.267	75.267
FBgn0191179	122.519	146.508	60.335	88.249	0.00053443399060904	0.0143190473448489	104.403	2.813
FBgn0035162	238.963	197.338	126.805	128.98	0.000561851937112889	0.0150270576396023	173.022	3.864
FBgn0085260	15.188	6.977	32.724	26.184	0.000583022405211686	0.0155657727867628	20.268	1.301
FBgn0041342	1722.359	2917.21	1369.294	1632.129	0.000584574450331665	0.0155797324456351	1910.248	29.236
FBgn0037024	760.43	724.568	483.701	460.642	0.000587957254359006	0.0156423495896074	607.336	10.013
FBgn0185551	12.151	16.943	27.611	43.64	0.000596995929359911	0.0158549550502638	25.086	1.406
FBgn0189601	20.251	13.953	6.136	2.909	0.00060050716125315	0.0159202756690896	10.812	1.075
FBgn0002535	16.201	6.977	27.611	32.972	0.000604484439914899	0.0159977018381674	20.94	1.316
FBgn0029538	36.452	44.849	17.385	17.456	0.000605210651708932	0.0159889683168758	29.036	1.489
FBgn0029639	184.285	159.465	264.86	305.479	0.00060676630342682	0.016002139897692	228.522	4.677
FBgn0035043	89.105	91.692	44.995	49.458	0.000610384214827286	0.0160695586853138	68.813	2.227
FBgn0038505	76.954	64.783	140.1	116.373	0.000612859073896299	0.0161067025358371	99.552	2.736
FBgn0182110	27.339	43.853	76.697	65.945	0.000618812906748811	0.0162349909573024	53.458	1.957
FBgn0184307	985.218	1479.036	1888.787	1910.453	0.000624895912922918	0.0163662185637148	1565.874	23.942
FBgn0036560	79.992	113.619	172.824	164.861	0.00062866388992	0.0164364662618462	132.824	3.258
FBgn0023495	75.942	60.796	34.769	32.972	0.00063502800129811	0.0165742308338807	51.12	1.915
FBgn0191247	47.59	50.829	85.9	100.856	0.00064064591502766	0.0166633983877813	71.294	2.269
FBgn0191103	243.014	324.91	184.072	159.043	0.000645626293620527	0.0167641352192582	227.76	4.666
FBgn0192592	61.766	125.579	153.394	173.589	0.000668738824545212	0.0173049031213084	128.582	3.192
FBgn0050163	110.369	53.819	126.805	163.892	0.000671786174474942	0.0173540940430063	113.721	2.961
FBgn0034468	139.733	96.676	198.389	204.622	0.000674414757556807	0.0173923178873849	159.855	3.668
FBgn0036199	324.018	355.806	214.751	202.683	0.000684432455875017	0.0176206437364558	274.314	5.335
FBgn0190738	16.201	30.896	33.747	67.884	0.000688419262859563	0.0176931932108117	37.182	1.653
FBgn0086917	11.138	13.953	25.566	37.821	0.000694263227006831	0.0178131470007278	22.12	1.342
FBgn0085793	10.126	10.963	35.792	20.365	0.000697123460536853	0.0178562689434972	19.311	1.279
FBgn0083419	562.981	550.154	360.986	343.3	0.00070230589435627	0.0179586260621034	454.355	7.871
FBgn0185370	35.439	81.726	22.498	33.942	0.000707713214600725	0.0180663788239895	43.401	1.772
FBgn0029811	3.038	3.987	12.271	17.456	0.000714898332708325	0.0182190756911425	9.188	1.033
FBgn0003386	46.578	36.876	47.041	114.433	0.000719236677786839	0.0182988316442641	61.232	2.095
FBgn0039321	669.3	482.381	384.507	346.209	0.000724191582135214	0.0183939801516156	470.599	8.099
FBgn0034717	329.081	393.679	220.887	225.957	0.000727641102688414	0.0184506382118881	292.401	5.592
FBgn0036342	98.218	150.495	66.471	71.763	0.000737020056233995	0.0186572067078097	96.737	2.69
FBgn0011294	160.996	193.351	100.217	105.705	0.000738097968997486	0.0186533005921268	140.068	3.368
FBgn0037036	169.097	119.599	238.272	243.413	0.00073913633700462	0.0186484097826266	192.595	4.154
FBgn0028467	218.712	174.415	99.195	131.889	0.000742319059503727	0.0186975472924583	156.053	3.611
FBgn0030540	1.013	0	20.452	9.698	0.000762465339403606	0.0191730902124448	7.791	0.996
FBgn0033478	101.256	49.833	159.529	108.615	0.000784051064896873	0.0196831924053215	104.808	2.82
FBgn0035781	776.631	730.548	1255.783	1059.962	0.000789865678820112	0.0197963355065875	955.731	14.95
FBgn0016123	2610.371	1882.682	1735.394	1204.458	0.000797087151824805	0.0199443062881387	1858.226	28.426
FBgn0031101	104.293	67.773	47.041	43.64	0.000812735939072162	0.0203023046958323	65.687	2.173
FBgn0182191	0	21.926	32.724	24.244	0.000816730953721923	0.020368489583925	19.724	1.289
FBgn0031703	621.71	676.729	433.593	398.577	0.000820641111502596	0.0204323439900104	532.652	8.967
FBgn0037877	197.449	244.181	134.986	128.98	0.000827525588874778	0.0205699217806016	176.399	3.915
FBgn0033905	100.243	57.806	50.109	32.003	0.000831517486147959	0.0206352650906685	60.04	2.075
FBgn0035445	66.829	100.662	51.131	36.851	0.000834179374249011	0.0206674424998061	63.868	2.142
FBgn0038799	196.436	181.391	292.471	321.965	0.00083784614680904	0.0207243708666589	248.066	4.959
FBgn0030121	91.13	86.709	44.995	49.458	0.000838011115299686	0.0206946366450353	68.073	2.214
FBgn0051686	79.992	106.642	40.905	59.156	0.000853018710048836	0.0209967434678362	71.674	2.276
FBgn0052726	517.416	399.659	284.29	294.811	0.000853490122447953	0.0209742426519758	374.044	6.745
FBgn0193119	8.1	13.953	0	1.94	0.000854751514201002	0.0209711967941244	5.998	0.948
FBgn0032234	130.62	70.763	53.176	56.247	0.00086548551367871	0.0212001936991397	77.701	2.378
FBgn0040942	251.114	217.271	131.919	150.315	0.000875822626065448	0.0214187446096587	187.655	4.081
FBgn0085325	13.163	8.97	2.045	0.97	0.00089300096493039	0.0218036267856714	6.287	0.955
FBgn0034076	77.967	79.732	35.792	46.549	0.000904308318502745	0.0220441535032118	60.01	2.074
FBgn0034514	6.075	5.98	9.204	29.093	0.000940713953894168	0.0228579901028088	12.588	1.12
FBgn0190865	19.239	33.886	14.317	5.819	0.000941987317722104	0.0228522500251237	18.315	1.256
FBgn0038186	294.654	281.057	209.638	144.496	0.000943247488706112	0.022846208774453	232.461	4.734
FBgn0032783	2042.327	1253.792	2449.186	2559.232	0.000947663290796097	0.0229164966390916	2076.134	31.843
FBgn0030795	29.364	35.88	15.339	11.637	0.000948135516001702	0.0228913483911224	23.055	1.362
FBgn0031913	737.141	511.284	929.566	983.35	0.000948495613791067	0.0228635773910337	790.335	12.592
FBgn0039092	96.193	40.863	37.837	32.003	0.000951741157857455	0.0229053380725694	51.724	1.926
FBgn0030362	1196.842	1062.434	1583.023	1847.418	0.00095812003325868	0.0230222556563014	1422.429	21.784
FBgn0034687	226.813	129.565	103.285	106.675	0.000959349817671651	0.0230152734388486	141.584	3.392
FBgn0037899	4009.724	5844.386	3532.145	2878.287	0.00096120919165954	0.0230233935812375	4066.136	65.866
FBgn0039241	702.714	829.217	470.407	523.678	0.0009659406495659	0.0231001730697134	631.504	10.352
FBgn0037818	298.704	177.405	143.167	145.466	0.000966477940865351	0.0230765663546052	191.186	4.133
FBgn0032282	33.414	16.943	59.312	45.579	0.000973846598705252	0.0232158894664569	38.812	1.684
FBgn0003015	8.1	6.977	21.475	22.305	0.00097402046783035	0.0231835249088299	14.714	1.172
FBgn0038658	7543.547	11978.799	6726.824	5630.504	0.000984100426125956	0.0233866754328018	7969.918	145.762
FBgn0016076	1015.594	892.006	1496.1	1400.353	0.000993514330506429	0.0235733854783798	1201.013	18.507
FBgn0037038	1133.051	889.016	1549.276	1518.665	0.000998651772189829	0.0236582011383562	1272.502	19.558
FBgn0040096	47.59	61.793	113.511	86.31	0.00100108938820087	0.0236788924352887	77.301	2.371
FBgn0196118	97.205	72.756	46.018	44.61	0.00101412242756127	0.023949743070862	65.147	2.164
FBgn0028429	697.651	845.164	521.538	481.977	0.00102007527783399	0.0240528030464967	636.583	10.423
FBgn0039742	84.042	74.749	153.394	123.161	0.00103266331063834	0.0243117530271278	108.837	2.884
FBgn0261514	9.113	11.96	0	1.94	0.00104796417284425	0.0246336671560812	5.753	0.941
FBgn0004395	266.302	437.532	226	215.29	0.00105003157540784	0.0246439968814324	286.281	5.505
FBgn0052037	8.1	12.957	0	1.94	0.00105151575131979	0.0246406276214844	5.749	0.941
FBgn0039044	123.532	133.552	74.652	71.763	0.00105752059063824	0.0247430397234647	100.875	2.757
FBgn0035429	6.075	7.973	15.339	26.184	0.00106929847142445	0.024941510416677	13.893	1.152
FBgn0037408	48.603	72.756	30.679	30.063	0.00106949969016168	0.0249078250917962	45.525	1.812
FBgn0261703	475.902	563.11	345.647	320.995	0.0010761882214243	0.0250250956926591	426.413	7.48
FBgn0195480	10.126	16.943	33.747	31.033	0.00107952509119391	0.0250641883903273	22.962	1.36
FBgn0029082	9442.09	6655.663	11938.118	13816.361	0.00108306630383348	0.0251078984799865	10463.058	204.832
FBgn0045603	6.075	11.96	23.52	25.214	0.00108710793321265	0.0251630579403258	16.692	1.219
FBgn0259956	19.239	6.977	2.045	3.879	0.00109236337476282	0.0252461019345947	8.035	1.002
FBgn0183711	9.113	17.94	0	0.97	0.00110626701102534	0.0255284603855208	7.006	0.975
FBgn0034967	15014.189	14602.992	10101.485	8257.62	0.00111574227926181	0.0257079248454571	11994.071	243.958
FBgn0036128	8.1	5.98	13.294	28.123	0.00111630191777445	0.0256817301387077	13.874	1.151
FBgn0036979	12.151	13.953	2.045	3.879	0.00112927265839402	0.0259407124472969	8.007	1.002
FBgn0033303	31.389	16.943	9.204	8.728	0.00114538070447567	0.0262708683399284	16.566	1.216
FBgn0030013	333.131	575.07	288.38	291.902	0.00114622796017438	0.026250527777791	372.121	6.718
FBgn0033631	608.547	598.99	383.484	398.577	0.00114895044916885	0.0262731297575802	497.399	8.473
FBgn0004171	2212.436	1754.113	1419.403	1212.217	0.00115400579172631	0.0263489286201401	1649.542	25.214
FBgn0035906	1143.176	1069.411	720.95	738.967	0.00116117183209385	0.0264726192684289	918.126	14.411
FBgn0031786	1203.93	1192.996	853.891	730.239	0.0011669602063602	0.0265645768479409	995.264	15.518
FBgn0039829	101.256	76.742	48.063	48.489	0.00117345394760404	0.0266722910793243	68.638	2.224
FBgn0191427	1197.854	857.123	1735.394	1361.562	0.00119211357765736	0.0270557951103105	1287.983	19.787
FBgn0037147	8545.978	9564.9	13967.005	15120.706	0.00120063444441265	0.0272083895501777	11799.647	238.873
FBgn0191144	26.326	55.813	13.294	24.244	0.00120664784942903	0.0272630375293383	29.919	1.507
FBgn0036583	11.138	16.943	6.136	0.97	0.00121120118789153	0.0273251320153532	8.797	1.023
FBgn0037498	452.613	333.879	576.76	634.232	0.00122728604337707	0.0276468097092889	499.371	8.501
FBgn0040060	7002.841	5328.119	9324.29	9969.27	0.00122958364454928	0.0276574104178113	7906.13	144.33
FBgn0086367	238.963	165.445	131.919	112.494	0.00123837141502059	0.0278137484875099	162.205	3.703
FBgn0030014	177.197	172.421	110.443	97.947	0.00125713370258951	0.0281933185034074	139.502	3.36
FBgn0035356	1536.048	1865.739	1061.484	1202.519	0.00126876932332221	0.0284121745805496	1416.448	21.695
FBgn0036422	640.948	475.405	642.208	1054.144	0.00127677331390008	0.0285491793586698	703.176	11.36
FBgn0185933	6.075	17.94	27.611	31.033	0.00128093423034303	0.0285999740102254	20.665	1.31
FBgn0034249	47.59	44.849	24.543	19.395	0.00129444293918368	0.0288590238782954	34.095	1.592
FBgn0035154	167.072	92.689	224.977	201.713	0.0012965510355023	0.0288635140815204	171.613	3.844
FBgn0183669	1275.821	2336.16	2763.131	2663.967	0.00130255170368554	0.0289545193691508	2259.77	34.771
FBgn0015519	89.105	111.625	144.19	192.985	0.00132346236988057	0.0293762072657655	134.476	3.283
FBgn0051314	6.075	10.963	28.633	17.456	0.00133855323878174	0.0296676704665855	15.782	1.197
FBgn0032130	209.599	318.93	158.507	169.71	0.00134281879774933	0.0297187002343997	214.187	4.469
FBgn0034312	274.403	284.047	175.891	172.62	0.00136267947844115	0.0301142218169959	226.74	4.652
FBgn0028850	266.302	185.378	164.643	112.494	0.00137168261920517	0.0302689963404197	182.204	4.001
FBgn0039799	425.274	336.869	247.475	238.564	0.00138240984593252	0.0304613104042598	312.046	5.871
FBgn0030615	53.665	56.809	35.792	19.395	0.00138736277811113	0.0305260141497767	41.416	1.734
FBgn0052631	3.038	1.993	9.204	14.547	0.00140053751338587	0.030771171085102	7.195	0.98
FBgn0062928	18.226	10.963	4.09	3.879	0.00141309516027466	0.0310020790380258	9.29	1.035
FBgn0034728	113.406	213.284	86.923	107.645	0.00142422916617635	0.0312011304161759	130.315	3.219
FBgn0034710	10.126	18.936	3.068	4.849	0.0014248910027399	0.0311705202304576	9.245	1.034
FBgn0038679	356.42	358.796	252.588	202.683	0.00144822842785919	0.0315897434307383	292.622	5.596
FBgn0197240	17.213	20.93	5.113	7.758	0.00147753702957187	0.0321826698613799	12.754	1.124
FBgn0051501	763.468	841.177	611.529	449.005	0.0014815222223743	0.032223108336641	666.295	10.841
FBgn0042174	39.49	27.906	8.181	21.335	0.0014966376599399	0.03250516627858	24.228	1.388
FBgn0034484	164.034	194.348	113.511	102.796	0.00152777765638912	0.0331339515220895	143.672	3.423
FBgn0181998	755.367	1067.418	490.86	719.572	0.00152882341064453	0.0331091971249455	758.304	12.138
FBgn0192964	156.946	156.475	100.217	86.31	0.00153080695650587	0.0331047938679798	124.987	3.137
FBgn0036913	154.921	160.461	87.946	99.887	0.00153216412883306	0.033086876722218	125.804	3.149
FBgn0085232	205.549	147.505	121.692	91.159	0.00153949766083228	0.0331978854553832	141.476	3.39
FBgn0004173	5710.819	5661.998	4092.543	3410.693	0.00155235311912993	0.033380002155382	4719.013	78.073
FBgn0031908	795.869	531.217	1052.281	940.68	0.00155406352954368	0.0333693811492656	830.012	13.155
FBgn0039043	313.893	389.692	247.475	201.713	0.00158360678819136	0.0339555801128057	288.193	5.533
FBgn0015586	2080.804	1186.02	2637.349	2229.509	0.00159465148298565	0.0341440369864736	2033.42	31.168
FBgn0030674	388.822	476.401	276.109	283.174	0.00159964344879571	0.0342025459433184	356.126	6.493
FBgn0030026	187.323	279.063	152.371	136.738	0.00160229354046848	0.034210888033303	188.874	4.099
FBgn0086074	13.163	11.96	4.09	1.94	0.00161276838995961	0.0343860392777585	7.788	0.996
FBgn0031042	134.67	95.679	66.471	65.945	0.0016150417507832	0.0343860787951562	90.691	2.592
FBgn0037996	54.678	59.799	113.511	89.219	0.00161847251432734	0.0344107260138866	79.302	2.404
FBgn0261681	2.025	0	13.294	5.819	0.00161940715717379	0.0343823079176674	5.284	0.928
FBgn0033996	221.75	139.532	107.376	111.524	0.00162125171919913	0.034373261239827	145.045	3.444
FBgn0031104	8.1	15.946	26.588	31.033	0.00162148333671186	0.0343300905610407	20.417	1.304
FBgn0028327	44.552	26.91	68.516	66.914	0.00162858950224498	0.0344323853142242	51.723	1.926
FBgn0038686	477.927	351.819	231.113	304.509	0.00163345009671412	0.0344869840502905	341.342	6.285
FBgn0000079	1236.332	799.317	791.511	567.317	0.00163441591351021	0.0344593149007209	848.619	13.419
FBgn0191261	49.615	51.826	95.104	87.28	0.00164361552817982	0.0346050790898277	70.956	2.264
FBgn0194081	10.126	12.957	2.045	2.909	0.00164640704863683	0.0346157081975894	7.009	0.975
FBgn0030408	30.377	31.893	12.271	14.547	0.00166352475145826	0.0349270980410195	22.272	1.345
FBgn0182515	0	2.99	7.158	12.607	0.00168633096544668	0.0353568949514292	5.689	0.939
FBgn0042110	31.389	23.92	10.226	12.607	0.00169838927533372	0.0355604659059501	19.536	1.284
FBgn0036549	570.069	364.776	752.652	659.446	0.00170756838656216	0.0357032738063233	586.736	9.724
FBgn0193348	47.59	40.863	70.561	91.159	0.00171966868257223	0.0359066820921081	62.543	2.118
FBgn0011576	447.55	410.622	293.493	262.809	0.00172522886185744	0.0359236788319092	353.618	6.458
FBgn0034374	1178.616	898.983	635.05	755.453	0.00172901773378009	0.0359531187554437	867.026	13.682
FBgn0043535	107.331	48.836	130.896	134.798	0.00173128676459355	0.0359509177536587	105.465	2.83
FBgn0031263	2416.973	2432.835	1800.842	1465.328	0.00173744073090898	0.0360292846363015	2028.994	31.098
FBgn0031110	516.404	591.017	423.367	303.539	0.00173774932732229	0.035986387574562	458.581	7.93
FBgn0010220	192.386	178.401	114.534	111.524	0.00174095087956783	0.0360034349930297	149.211	3.507
FBgn0020493	387.809	506.301	303.719	277.355	0.00174130065046385	0.0359615405821579	368.796	6.672
FBgn0058002	201.499	513.277	552.217	537.254	0.00174663510935447	0.0360225644215367	451.062	7.825
FBgn0020545	883.962	1217.913	691.294	716.662	0.00175647066071494	0.0361761263427248	877.458	13.83
FBgn0261561	743.217	561.117	395.756	466.461	0.00176225428224352	0.0362459311475577	541.638	9.093
FBgn0035139	328.068	374.742	243.385	207.531	0.00177101405414404	0.0363766767322014	288.432	5.536
FBgn0029755	16.201	29.9	5.113	12.607	0.00180299521733107	0.0369833897018398	15.955	1.201
FBgn0030829	4371.207	2241.478	4940.299	4981.726	0.00180708900600135	0.037017203481527	4133.677	67.106
FBgn0033075	237.951	199.331	125.783	145.466	0.00181759043763652	0.0371820054661373	177.133	3.926
FBgn0034888	396.922	244.181	191.231	218.199	0.00182080294927922	0.037197456202684	262.633	5.168
FBgn0038516	265.29	227.237	172.824	135.768	0.00182276088839806	0.0371872699845954	200.28	4.267
FBgn0043791	357.432	321.92	321.104	114.433	0.00182554699399495	0.037193984381017	278.722	5.398
FBgn0035873	127.582	163.451	186.118	280.264	0.00183739371733505	0.0373348538161314	189.354	4.106
FBgn0052061	767.518	699.652	599.258	376.272	0.00184166580621437	0.0373714972848164	610.675	10.06
FBgn0261283	1052.046	1350.468	708.679	907.708	0.00184746725266738	0.0374390351685124	1004.725	15.655
FBgn0046876	74.929	83.719	30.679	56.247	0.00185551840690956	0.0375519219836858	61.393	2.098
FBgn0192324	8.1	10.963	15.339	32.972	0.00187271632528341	0.0377989063095203	16.844	1.222
FBgn0040309	2796.681	3182.32	1961.394	2070.466	0.00188614293918343	0.0380192167954179	2502.715	38.714
FBgn0037413	155.934	159.465	111.466	78.552	0.00190175152629601	0.0382828651663152	126.354	3.158
FBgn0196927	23.289	32.89	7.158	16.486	0.00191118261649503	0.0384216234375854	19.956	1.294
FBgn0189782	6.075	4.983	17.385	16.486	0.00192280266464695	0.0386039611902195	11.232	1.086
FBgn0030657	75.942	34.883	29.656	27.154	0.00192619309256026	0.0386208093181155	41.909	1.744
FBgn0051633	77.967	46.843	30.679	34.912	0.00192666333535874	0.0385791396437309	47.6	1.85
FBgn0186498	21.264	36.876	11.249	13.577	0.00193846917073515	0.0387642619637895	20.741	1.311
FBgn0085413	26.326	38.87	56.244	67.884	0.00194088505630297	0.0387613693698078	47.331	1.845
FBgn0032435	182.26	158.468	87.946	119.282	0.00195286054565313	0.038949147483659	136.989	3.321
FBgn0188267	101.256	68.769	146.235	138.678	0.00196264820557923	0.039092853336919	113.734	2.961
FBgn0030936	77.967	60.796	34.769	39.761	0.00196389544767817	0.039066293412552	53.323	1.955
FBgn0039470	13.163	9.967	15.339	39.761	0.00199474295037261	0.0396278461715755	19.557	1.285
FBgn0182073	10.126	10.963	1.023	0	0.00199489208547377	0.0395788681387967	5.528	0.935
FBgn0051077	184.285	145.512	280.199	241.474	0.00200222575019993	0.0396723735687519	212.867	4.45
FBgn0015034	252.127	179.398	152.371	116.373	0.00201524779600981	0.0398781975633941	175.067	3.895
FBgn0004781	12.151	13.953	3.068	3.879	0.00201593693375646	0.0398397562705029	8.263	1.008
FBgn0028562	27.339	29.9	68.516	42.67	0.00201763397587085	0.0398213078575396	42.106	1.747
FBgn0032446	140.745	133.552	81.81	81.461	0.00202782328650586	0.0399183210807876	109.392	2.892
FBgn0191194	123.532	224.247	94.081	118.312	0.00203194322881761	0.0399474761010922	140.043	3.368
FBgn0036895	453.625	337.866	257.701	256.99	0.00204777700633363	0.0402065477585972	326.546	6.076
FBgn0032726	1379.102	618.923	1539.05	1411.02	0.00205234615772132	0.0402440623517945	1237.024	19.036
FBgn0038847	2.025	0.997	12.271	6.788	0.00209479218545083	0.0410232394610022	5.52	0.935
FBgn0028949	190.361	185.378	264.86	322.935	0.00210882080639219	0.0412446115854844	240.883	4.856
FBgn0033221	676.388	655.799	471.43	417.003	0.00214124886287093	0.0418248068208259	555.155	9.282
FBgn0030492	46.578	82.722	39.882	29.093	0.00215237335800378	0.0419879225431201	49.569	1.887
FBgn0038100	2274.202	2613.23	1408.154	1911.423	0.002165578760565	0.0421911599452162	2051.752	31.457
FBgn0036391	6.075	14.95	0	0.97	0.00217982798157013	0.0424141850707051	5.499	0.934
FBgn0030356	19.239	38.87	47.041	64.975	0.00218304870392338	0.0424223251347782	42.531	1.755
FBgn0187102	16.201	5.98	31.701	21.335	0.00219812605028635	0.0426059310489562	18.804	1.268
FBgn0040729	1054.071	1125.224	1140.226	2066.587	0.00220112404537742	0.0426094831188279	1346.527	20.654
FBgn0044050	66.829	69.766	38.86	34.912	0.00221402655648006	0.0428045134252812	52.592	1.942
FBgn0030394	4.05	1.993	16.362	7.758	0.00221861713344151	0.0428385537832113	7.541	0.989
FBgn0029507	1035.845	1032.535	731.177	667.204	0.00223266289035395	0.0430000646745269	866.69	13.677
FBgn0037612	273.39	254.147	152.371	183.287	0.00225021996363051	0.0432831382584989	215.799	4.493
FBgn0005596	82.017	66.776	41.928	39.761	0.00225038867135341	0.0432314514047562	57.62	2.032
FBgn0033541	45.565	38.87	70.561	82.431	0.00226596554975234	0.0434755215363129	59.357	2.062
FBgn0191891	43.54	70.763	29.656	30.063	0.00226704137675138	0.0434411042547625	43.505	1.774
FBgn0050395	670.312	371.752	782.308	768.06	0.00230094710841922	0.0440350661532871	648.108	10.585
FBgn0000318	1345.688	1839.825	1062.507	1106.511	0.00231464165371031	0.0441854291978143	1338.633	20.536
FBgn0050376	1521.873	1367.411	1054.326	911.587	0.0023187609120241	0.0442083157257189	1213.799	18.695
FBgn0003091	15660.2	10017.381	19337.829	21744.258	0.00233482630490567	0.0444586171115245	16689.917	376.638
FBgn0030336	424.261	402.649	283.267	258.929	0.0023389700874743	0.0444815693268668	342.277	6.298
FBgn0051740	6313.29	6750.346	4744.978	3976.071	0.00234392686675622	0.0445199057828803	5446.171	92.236
FBgn0260226	4.05	3.987	9.204	18.426	0.00234765990789976	0.0445349319370758	8.917	1.026
FBgn0255958	116.444	169.431	218.842	234.685	0.00236186129435811	0.044748255662069	184.851	4.04
FBgn0038674	26.326	32.89	15.339	10.668	0.00236634689658266	0.0447771991505854	21.306	1.324
FBgn0036528	13.163	10.963	32.724	23.275	0.00238297817911137	0.0450356100816329	20.031	1.295
FBgn0034152	5624.752	2825.517	6562.181	6070.781	0.00238970483228695	0.0451064236298752	5270.808	88.767
FBgn0040102	52.653	31.893	12.271	29.093	0.00239121615849602	0.0450787424748603	31.478	1.539
FBgn0025593	84.042	83.719	138.054	140.617	0.00240294722519274	0.0451873479440593	111.608	2.927
FBgn0040510	268.327	198.334	119.647	175.529	0.00241791285140613	0.0454123632066825	190.459	4.122
FBgn0189686	34.427	40.863	66.471	71.763	0.00241945082740069	0.0453849400559996	53.381	1.956
FBgn0010379	888.012	1310.602	780.262	712.783	0.00242312992581528	0.0453976990309304	922.915	14.48
FBgn0037765	900.163	536.2	967.403	1149.181	0.00242413952559262	0.0453604748311756	888.237	13.984
FBgn0029879	47.59	72.756	34.769	29.093	0.00242516144134486	0.0453235727149117	46.052	1.822
FBgn0031653	736.129	640.849	1138.181	892.191	0.00243465821870115	0.0454449520526485	851.838	13.465
FBgn0029837	143.783	130.562	254.633	181.348	0.00243564742963631	0.045407427081077	177.581	3.932
FBgn0053474	32.402	42.856	16.362	19.395	0.00244926503026921	0.0456051341060459	27.754	1.463
FBgn0024314	202.511	173.418	110.443	123.161	0.00245633553826829	0.045680598744847	152.383	3.555
FBgn0083938	545.768	297.003	689.249	569.257	0.0024791519517311	0.0460483463132581	525.319	8.864
FBgn0051075	1233.294	771.411	710.724	649.748	0.00249067404709646	0.046205666329591	841.294	13.315
FBgn0185891	0	9.967	17.385	13.577	0.00250139890300827	0.0463478293681018	10.232	1.06
FBgn0034121	2785.543	2318.22	1840.724	1644.736	0.00250621289952435	0.0463802577909531	2147.306	32.972
FBgn0033292	46.578	35.88	68.516	80.491	0.00251716211018338	0.0465260073552576	57.866	2.036
FBgn0191600	2.025	2.99	9.204	12.607	0.00253672207586231	0.0467733237325257	6.706	0.967
FBgn0053530	352.37	153.485	414.163	356.877	0.00257620596797192	0.0474435595415559	319.224	5.973
FBgn0037354	184.285	260.127	124.76	156.134	0.00257804683629259	0.0474197727919772	181.327	3.988
FBgn0186843	248.076	280.06	285.312	517.859	0.00258016616477397	0.0474011594688693	332.827	6.165
FBgn0051777	654.112	571.083	387.575	433.489	0.00258102405835658	0.0473594450853357	511.565	8.672
FBgn0035957	1130.013	803.304	658.57	654.597	0.00259267378042671	0.0475156122131956	811.621	12.894
FBgn0085452	668.287	900.976	515.403	545.013	0.00259609790524462	0.0475208344493266	657.42	10.716
FBgn0028737	8199.683	8597.148	5837.141	5311.449	0.00259861166508601	0.0475094002247247	6986.355	124.121
FBgn0031146	58.728	34.883	33.747	13.577	0.00261203382061992	0.0476971869439618	35.234	1.614
FBgn0032848	81.005	53.819	33.747	39.761	0.00261525167161469	0.0476984094034979	52.083	1.932
FBgn0033955	122.519	63.786	44.995	62.065	0.00261820686647973	0.0476948442175333	73.342	2.304
FBgn0005670	126.57	116.609	80.787	64.005	0.0026197259300047	0.0476651576062634	96.993	2.694
FBgn0184927	2.025	2.99	6.136	15.516	0.00266849479806974	0.0484942067865303	6.667	0.966
FBgn0040959	364.52	310.956	442.796	571.196	0.00268125127708752	0.0486676041157684	422.367	7.423
FBgn0194534	57.716	65.779	46.018	20.365	0.00269487297367355	0.0488562719466708	47.47	1.848
FBgn0034376	490.077	491.351	326.217	326.814	0.00269927554174654	0.0488775516159798	408.615	7.231
FBgn0003356	377.684	334.876	670.842	395.668	0.00273058641551427	0.0493854446332796	444.767	7.737
FBgn0083966	29.364	21.926	51.131	48.489	0.00274247196542921	0.0495412179148775	37.728	1.663
FBgn0196766	5.063	9.967	17.385	22.305	0.00275130349504926	0.0495824194143521	13.68	1.147
FBgn0035995	349.332	301.987	477.566	500.403	0.0027654373876369	0.0497187543634768	407.322	7.212
FBgn0193735	129.607	336.869	338.489	373.363	0.00277099488603771	0.0497595736474958	294.582	5.623
FBgn0034475	278.453	342.849	409.05	525.617	0.00277668506704609	0.0498026760011182	388.992	6.955
